# Supplementary material for: Vaccinomics Approach for Multi-Epitope Vaccine Design against Group A Rotavirus Using VP4 and VP7 Proteins
Source: Vaccines (Basel). 2023 Mar 24;11(4):726. doi: 10.3390/vaccines11040726 (PMC10144065; doi:10.3390/vaccines11040726)
Supplement: Supplementary file 1 [file vaccines-11-00726-s001.zip]

Archive with 1 entries (1 files):
- vaccines-2202569-supplementary.pdf
